# Supplementary material for: Causal relationships between migraine and microstructural white matter: a Mendelian randomization study
Source: J Headache Pain. 2023 Feb 16;24(1):10. doi: 10.1186/s10194-023-01550-z (PMC9933315; doi:10.1186/s10194-023-01550-z)
Supplement: Supplementary file 1 — Additional file 1: Appendix S1. WM IDPs. Detailed description on 360 WM IDPs included in the present study. Appendix S2. Genetic correlation. The results of genetic correlation between WM IDPs and migraine. Appendix S3. Members of the IHGC. The members of the International Headache Genetics Consortium. [file 10194_2023_1550_MOESM1_ESM.xls]

## Sheet: S1_WM IDPs
Detailed description on 360 WM IDPs included in the present study
1Smith, S. M. et al. An expanded set of genome-wide association studies of brain imaging phenotypes in UK Biobank. Nat Neurosci 24, 737-745, doi:10.1038/s41593-021-00826-4 (2021).
Abbreviations: IDP, imaging-derived phenotype; FA, fractional anisotropy; MO, mode of anisotropy; MD, mean diffusivity; ICVF, intracellular volume fraction; OD, orientation dispersion index; ISOVF, isotropic or free water volume fraction;TBSS, tract-based spatial statistics; WM, white matter.
IDP Name	IDP ID1	UK Biobank Data-Field ID	Tissue	Measurement	Method	Sample N
FA in the middle cerebellar peduncle	IDP.1452	25056	Brainstem tracts	WM tract FA	TBSS	31356
FA in the pontine crossing tract	IDP.1453	25057	Projection fibers	WM tract FA	TBSS	31356
FA in the genu of corpus callosum	IDP.1454	25058	Commissural fibers	WM tract FA	TBSS	31356
FA in the body of corpus callosum	IDP.1455	25059	Commissural fibers	WM tract FA	TBSS	31356
FA in the fornix	IDP.1456	25060	Commissural fibers	WM tract FA	TBSS	31356
FA in the fornix	IDP.1457	25061	Association fibers	WM tract FA	TBSS	31356
FA in the right corticospinal tract	IDP.1458	25062	Brainstem tracts	WM tract FA	TBSS	31356
FA in the left corticospinal tract	IDP.1459	25063	Brainstem tracts	WM tract FA	TBSS	31356
FA in the right medial lemniscus	IDP.1460	25064	Brainstem tracts	WM tract FA	TBSS	31356
FA in the left medial lemniscus	IDP.1461	25065	Brainstem tracts	WM tract FA	TBSS	31356
FA in the right inferior cerebellar peduncle	IDP.1462	25066	Brainstem tracts	WM tract FA	TBSS	31356
FA in the left inferior cerebellar peduncle	IDP.1463	25067	Brainstem tracts	WM tract FA	TBSS	31356
FA in the right superior cerebellar peduncle	IDP.1464	25068	Brainstem tracts	WM tract FA	TBSS	31356
FA in the left superior cerebellar peduncle	IDP.1465	25069	Brainstem tracts	WM tract FA	TBSS	31356
FA in the right cerebral peduncle	IDP.1466	25070	Brainstem tracts	WM tract FA	TBSS	31356
FA in the left cerebral peduncle	IDP.1467	25071	Brainstem tracts	WM tract FA	TBSS	31356
FA in the anterior limb of the right internal capsule	IDP.1468	25072	Projection fibers	WM tract FA	TBSS	31356
FA in the anterior limb of the left internal capsule	IDP.1469	25073	Projection fibers	WM tract FA	TBSS	31356
FA in the posterior limb of the right internal capsule	IDP.1470	25074	Projection fibers	WM tract FA	TBSS	31356
FA in the posterior limb of the left internal capsule	IDP.1471	25075	Projection fibers	WM tract FA	TBSS	31356
FA in the retrolenticular part of the right internal capsule	IDP.1472	25076	Projection fibers	WM tract FA	TBSS	31356
FA in the retrolenticular part of the left internal capsule	IDP.1473	25077	Projection fibers	WM tract FA	TBSS	31356
FA in the right anterior corona radiata	IDP.1474	25078	Projection fibers	WM tract FA	TBSS	31356
FA in the left anterior corona radiata	IDP.1475	25079	Projection fibers	WM tract FA	TBSS	31356
FA in the right superior corona radiata	IDP.1476	25080	Projection fibers	WM tract FA	TBSS	31356
FA in the left superior corona radiata	IDP.1477	25081	Projection fibers	WM tract FA	TBSS	31356
FA in the right posterior corona radiata	IDP.1478	25082	Projection fibers	WM tract FA	TBSS	31356
FA in the left posterior corona radiata	IDP.1479	25083	Projection fibers	WM tract FA	TBSS	31356
FA in the right posterior thalamic radiation	IDP.1480	25084	Projection fibers	WM tract FA	TBSS	31356
FA in the left posterior thalamic radiation	IDP.1481	25085	Projection fibers	WM tract FA	TBSS	31356
FA in the right sagittal stratum	IDP.1482	25086	Association fibers	WM tract FA	TBSS	31356
FA in the left sagittal stratum	IDP.1483	25087	Association fibers	WM tract FA	TBSS	31356
FA in the right external capsule	IDP.1484	25088	Association fibers	WM tract FA	TBSS	31356
FA in the left external capsule	IDP.1485	25089	Association fibers	WM tract FA	TBSS	31356
FA in the right cingulum cingulate gyrus part	IDP.1486	25090	Limbic system fibers	WM tract FA	TBSS	31356
FA in the left cingulum cingulate gyrus part	IDP.1487	25091	Limbic system fibers	WM tract FA	TBSS	31356
FA in the right cingulum hippocampus	IDP.1488	25092	Limbic system fibers	WM tract FA	TBSS	31356
FA in the left cingulum hippocampus	IDP.1489	25093	Limbic system fibers	WM tract FA	TBSS	31356
FA in the right fornix and stria terminalis	IDP.1490	25094	Association fibers	WM tract FA	TBSS	31356
FA in the left fornix and stria terminalis	IDP.1491	25095	Association fibers	WM tract FA	TBSS	31356
FA in the right superior longitudinal fasciculus	IDP.1492	25096	Association fibers	WM tract FA	TBSS	31356
FA in the left superior longitudinal fasciculus	IDP.1493	25097	Association fibers	WM tract FA	TBSS	31356
FA in the right superior fronto-occipital fasciculus	IDP.1494	25098	Association fibers	WM tract FA	TBSS	31356
FA in the left superior fronto-occipital fasciculus	IDP.1495	25099	Association fibers	WM tract FA	TBSS	31356
FA in the right uncinate fasciculus	IDP.1496	25100	Association fibers	WM tract FA	TBSS	31356
FA in the left uncinate fasciculus	IDP.1497	25101	Association fibers	WM tract FA	TBSS	31356
FA in the right tapetum	IDP.1498	25102	Commissural fibers	WM tract FA	TBSS	31356
FA in the left tapetum	IDP.1499	25103	Commissural fibers	WM tract FA	TBSS	31356
FA in the left acoustic radiation	IDP.1500	25488	Projection fibers	WM tract FA	Probabilistic tractography	31355
FA in the right acoustic radiation	IDP.1501	25489	Projection fibers	WM tract FA	Probabilistic tractography	31355
FA in the left anterior thalamic radiation	IDP.1502	25490	Projection fibers	WM tract FA	Probabilistic tractography	31355
FA in the right anterior thalamic radiation	IDP.1503	25491	Projection fibers	WM tract FA	Probabilistic tractography	31355
FA in the forceps major	IDP.1510	25498	Commissural fibers	WM tract FA	Probabilistic tractography	31355
FA in the forceps minor	IDP.1511	25499	Commissural fibers	WM tract FA	Probabilistic tractography	31355
FA in the left inferior fronto-occipital fasciculus	IDP.1512	25500	Association fibers	WM tract FA	Probabilistic tractography	31355
FA in the right inferior fronto-occipital fasciculus	IDP.1513	25501	Association fibers	WM tract FA	Probabilistic tractography	31355
FA in the left inferior longitudinal fasciculus	IDP.1514	25502	Association fibers	WM tract FA	Probabilistic tractography	31355
FA in the right inferior longitudinal fasciculus	IDP.1515	25503	Association fibers	WM tract FA	Probabilistic tractography	31355
FA in the left superior thalamic radiation	IDP.1523	25511	Projection fibers	WM tract FA	Probabilistic tractography	31355
FA in the right superior thalamic radiation	IDP.1524	25512	Projection fibers	WM tract FA	Probabilistic tractography	31355
MO in the middle cerebellar peduncle	IDP.1527	25152	Brainstem tracts	WM tract MO	TBSS	31356
MO in the pontine crossing tract	IDP.1528	25153	Projection fibers	WM tract MO	TBSS	31356
MO in the genu of corpus callosum	IDP.1529	25154	Commissural fibers	WM tract MO	TBSS	31356
MO in the body of corpus callosum	IDP.1530	25155	Commissural fibers	WM tract MO	TBSS	31356
MO in the fornix	IDP.1531	25156	Commissural fibers	WM tract MO	TBSS	31356
MO in the fornix	IDP.1532	25157	Association fibers	WM tract MO	TBSS	31356
MO in the right corticospinal tract	IDP.1533	25158	Brainstem tracts	WM tract MO	TBSS	31356
MO in the left corticospinal tract	IDP.1534	25159	Brainstem tracts	WM tract MO	TBSS	31356
MO in the right medial lemniscus	IDP.1535	25160	Brainstem tracts	WM tract MO	TBSS	31356
MO in the left medial lemniscus	IDP.1536	25161	Brainstem tracts	WM tract MO	TBSS	31356
MO in the right inferior cerebellar peduncle	IDP.1537	25162	Brainstem tracts	WM tract MO	TBSS	31356
MO in the left inferior cerebellar peduncle	IDP.1538	25163	Brainstem tracts	WM tract MO	TBSS	31356
MO in the right superior cerebellar peduncle	IDP.1539	25164	Brainstem tracts	WM tract MO	TBSS	31356
MO in the left superior cerebellar peduncle	IDP.1540	25165	Brainstem tracts	WM tract MO	TBSS	31356
MO in the right cerebral peduncle	IDP.1541	25166	Brainstem tracts	WM tract MO	TBSS	31356
MO in the left cerebral peduncle	IDP.1542	25167	Brainstem tracts	WM tract MO	TBSS	31356
MO in the anterior limb of the right internal capsule	IDP.1543	25168	Projection fibers	WM tract MO	TBSS	31356
MO in the anterior limb of the left internal capsule	IDP.1544	25169	Projection fibers	WM tract MO	TBSS	31356
MO in the posterior limb of the right internal capsule	IDP.1545	25170	Projection fibers	WM tract MO	TBSS	31356
MO in the posterior limb of the left internal capsule	IDP.1546	25171	Projection fibers	WM tract MO	TBSS	31356
MO in the retrolenticular part of the right internal capsule	IDP.1547	25172	Projection fibers	WM tract MO	TBSS	31356
MO in the retrolenticular part of the left internal capsule	IDP.1548	25173	Projection fibers	WM tract MO	TBSS	31356
MO in the right anterior corona radiata	IDP.1549	25174	Projection fibers	WM tract MO	TBSS	31356
MO in the left anterior corona radiata	IDP.1550	25175	Projection fibers	WM tract MO	TBSS	31356
MO in the right superior corona radiata	IDP.1551	25176	Projection fibers	WM tract MO	TBSS	31356
MO in the left superior corona radiata	IDP.1552	25177	Projection fibers	WM tract MO	TBSS	31356
MO in the right posterior corona radiata	IDP.1553	25178	Projection fibers	WM tract MO	TBSS	31356
MO in the left posterior corona radiata	IDP.1554	25179	Projection fibers	WM tract MO	TBSS	31356
MO in the right posterior thalamic radiation	IDP.1555	25180	Projection fibers	WM tract MO	TBSS	31356
MO in the left posterior thalamic radiation	IDP.1556	25181	Projection fibers	WM tract MO	TBSS	31356
MO in the right sagittal stratum	IDP.1557	25182	Association fibers	WM tract MO	TBSS	31356
MO in the left sagittal stratum	IDP.1558	25183	Association fibers	WM tract MO	TBSS	31356
MO in the right external capsule	IDP.1559	25184	Association fibers	WM tract MO	TBSS	31356
MO in the left external capsule	IDP.1560	25185	Association fibers	WM tract MO	TBSS	31356
MO in the right cingulum cingulate gyrus part	IDP.1561	25186	Limbic system fibers	WM tract MO	TBSS	31356
MO in the left cingulum cingulate gyrus part	IDP.1562	25187	Limbic system fibers	WM tract MO	TBSS	31356
MO in the right cingulum hippocampus	IDP.1563	25188	Limbic system fibers	WM tract MO	TBSS	31356
MO in the left cingulum hippocampus	IDP.1564	25189	Limbic system fibers	WM tract MO	TBSS	31356
MO in the right fornix and stria terminalis	IDP.1565	25190	Association fibers	WM tract MO	TBSS	31356
MO in the left fornix and stria terminalis	IDP.1566	25191	Association fibers	WM tract MO	TBSS	31356
MO in the right superior longitudinal fasciculus	IDP.1567	25192	Association fibers	WM tract MO	TBSS	31356
MO in the left superior longitudinal fasciculus	IDP.1568	25193	Association fibers	WM tract MO	TBSS	31356
MO in the right superior fronto-occipital fasciculus	IDP.1569	25194	Association fibers	WM tract MO	TBSS	31356
MO in the left superior fronto-occipital fasciculus	IDP.1570	25195	Association fibers	WM tract MO	TBSS	31356
MO in the right uncinate fasciculus	IDP.1571	25196	Association fibers	WM tract MO	TBSS	31356
MO in the left uncinate fasciculus	IDP.1572	25197	Association fibers	WM tract MO	TBSS	31356
MO in the right tapetum	IDP.1573	25198	Commissural fibers	WM tract MO	TBSS	31356
MO in the left tapetum	IDP.1574	25199	Commissural fibers	WM tract MO	TBSS	31356
MO in the left acoustic radiation	IDP.1575	25542	Projection fibers	WM tract MO	Probabilistic tractography	31355
MO in the right acoustic radiation	IDP.1576	25543	Projection fibers	WM tract MO	Probabilistic tractography	31355
MO in the left anterior thalamic radiation	IDP.1577	25544	Projection fibers	WM tract MO	Probabilistic tractography	31355
MO in the right anterior thalamic radiation	IDP.1578	25545	Projection fibers	WM tract MO	Probabilistic tractography	31355
MO in the forceps major	IDP.1585	25552	Commissural fibers	WM tract MO	Probabilistic tractography	31355
MO in the forceps minor	IDP.1586	25553	Commissural fibers	WM tract MO	Probabilistic tractography	31355
MO in the left inferior fronto-occipital fasciculus	IDP.1587	25554	Association fibers	WM tract MO	Probabilistic tractography	31355
MO in the right inferior fronto-occipital fasciculus	IDP.1588	25555	Association fibers	WM tract MO	Probabilistic tractography	31355
MO in the left inferior longitudinal fasciculus	IDP.1589	25556	Association fibers	WM tract MO	Probabilistic tractography	31355
MO in the right inferior longitudinal fasciculus	IDP.1590	25557	Association fibers	WM tract MO	Probabilistic tractography	31355
MO in the left superior thalamic radiation	IDP.1598	25565	Projection fibers	WM tract MO	Probabilistic tractography	31355
MO in the right superior thalamic radiation	IDP.1599	25566	Projection fibers	WM tract MO	Probabilistic tractography	31355
MD in the middle cerebellar peduncle	IDP.1602	25104	Brainstem tracts	WM tract MD	TBSS	31356
MD in the pontine crossing tract	IDP.1603	25105	Projection fibers	WM tract MD	TBSS	31356
MD in the genu of corpus callosum	IDP.1604	25106	Commissural fibers	WM tract MD	TBSS	31356
MD in the body of corpus callosum	IDP.1605	25107	Commissural fibers	WM tract MD	TBSS	31356
MD in the fornix	IDP.1606	25108	Commissural fibers	WM tract MD	TBSS	31356
MD in the fornix	IDP.1607	25109	Association fibers	WM tract MD	TBSS	31356
MD in the right corticospinal tract	IDP.1608	25110	Brainstem tracts	WM tract MD	TBSS	31356
MD in the left corticospinal tract	IDP.1609	25111	Brainstem tracts	WM tract MD	TBSS	31356
MD in the right medial lemniscus	IDP.1610	25112	Brainstem tracts	WM tract MD	TBSS	31356
MD in the left medial lemniscus	IDP.1611	25113	Brainstem tracts	WM tract MD	TBSS	31356
MD in the right inferior cerebellar peduncle	IDP.1612	25114	Brainstem tracts	WM tract MD	TBSS	31356
MD in the left inferior cerebellar peduncle	IDP.1613	25115	Brainstem tracts	WM tract MD	TBSS	31356
MD in the right superior cerebellar peduncle	IDP.1614	25116	Brainstem tracts	WM tract MD	TBSS	31356
MD in the left superior cerebellar peduncle	IDP.1615	25117	Brainstem tracts	WM tract MD	TBSS	31356
MD in the right cerebral peduncle	IDP.1616	25118	Brainstem tracts	WM tract MD	TBSS	31356
MD in the left cerebral peduncle	IDP.1617	25119	Brainstem tracts	WM tract MD	TBSS	31356
MD in the anterior limb of the right internal capsule	IDP.1618	25120	Projection fibers	WM tract MD	TBSS	31356
MD in the anterior limb of the left internal capsule	IDP.1619	25121	Projection fibers	WM tract MD	TBSS	31356
MD in the posterior limb of the right internal capsule	IDP.1620	25122	Projection fibers	WM tract MD	TBSS	31356
MD in the posterior limb of the left internal capsule	IDP.1621	25123	Projection fibers	WM tract MD	TBSS	31356
MD in the retrolenticular part of the right internal capsule	IDP.1622	25124	Projection fibers	WM tract MD	TBSS	31356
MD in the retrolenticular part of the left internal capsule	IDP.1623	25125	Projection fibers	WM tract MD	TBSS	31356
MD in the right anterior corona radiata	IDP.1624	25126	Projection fibers	WM tract MD	TBSS	31356
MD in the left anterior corona radiata	IDP.1625	25127	Projection fibers	WM tract MD	TBSS	31356
MD in the right superior corona radiata	IDP.1626	25128	Projection fibers	WM tract MD	TBSS	31356
MD in the left superior corona radiata	IDP.1627	25129	Projection fibers	WM tract MD	TBSS	31356
MD in the right posterior corona radiata	IDP.1628	25130	Projection fibers	WM tract MD	TBSS	31356
MD in the left posterior corona radiata	IDP.1629	25131	Projection fibers	WM tract MD	TBSS	31356
MD in the right posterior thalamic radiation	IDP.1630	25132	Projection fibers	WM tract MD	TBSS	31356
MD in the left posterior thalamic radiation	IDP.1631	25133	Projection fibers	WM tract MD	TBSS	31356
MD in the right sagittal stratum	IDP.1632	25134	Association fibers	WM tract MD	TBSS	31356
MD in the left sagittal stratum	IDP.1633	25135	Association fibers	WM tract MD	TBSS	31356
MD in the right external capsule	IDP.1634	25136	Association fibers	WM tract MD	TBSS	31356
MD in the left external capsule	IDP.1635	25137	Association fibers	WM tract MD	TBSS	31356
MD in the right cingulum cingulate gyrus part	IDP.1636	25138	Limbic system fibers	WM tract MD	TBSS	31356
MD in the left cingulum cingulate gyrus part	IDP.1637	25139	Limbic system fibers	WM tract MD	TBSS	31356
MD in the right cingulum hippocampus	IDP.1638	25140	Limbic system fibers	WM tract MD	TBSS	31356
MD in the left cingulum hippocampus	IDP.1639	25141	Limbic system fibers	WM tract MD	TBSS	31356
MD in the right fornix and stria terminalis	IDP.1640	25142	Association fibers	WM tract MD	TBSS	31356
MD in the left fornix and stria terminalis	IDP.1641	25143	Association fibers	WM tract MD	TBSS	31356
MD in the right superior longitudinal fasciculus	IDP.1642	25144	Association fibers	WM tract MD	TBSS	31356
MD in the left superior longitudinal fasciculus	IDP.1643	25145	Association fibers	WM tract MD	TBSS	31356
MD in the right superior fronto-occipital fasciculus	IDP.1644	25146	Association fibers	WM tract MD	TBSS	31356
MD in the left superior fronto-occipital fasciculus	IDP.1645	25147	Association fibers	WM tract MD	TBSS	31356
MD in the right uncinate fasciculus	IDP.1646	25148	Association fibers	WM tract MD	TBSS	31356
MD in the left uncinate fasciculus	IDP.1647	25149	Association fibers	WM tract MD	TBSS	31356
MD in the right tapetum	IDP.1648	25150	Commissural fibers	WM tract MD	TBSS	31356
MD in the left tapetum	IDP.1649	25151	Commissural fibers	WM tract MD	TBSS	31356
MD in the left acoustic radiation	IDP.1794	25515	Projection fibers	WM tract MD	TBSS	31355
MD in the right acoustic radiation	IDP.1795	25516	Projection fibers	WM tract MD	TBSS	31355
MD in the left anterior thalamic radiation	IDP.1796	25517	Projection fibers	WM tract MD	TBSS	31355
MD in the right anterior thalamic radiation	IDP.1797	25518	Projection fibers	WM tract MD	TBSS	31355
MD in the forceps major	IDP.1804	25525	Commissural fibers	WM tract MD	TBSS	31355
MD in the forceps minor	IDP.1805	25526	Commissural fibers	WM tract MD	TBSS	31355
MD in the left inferior fronto-occipital fasciculus	IDP.1806	25527	Association fibers	WM tract MD	TBSS	31355
MD in the right inferior fronto-occipital fasciculus	IDP.1807	25528	Association fibers	WM tract MD	TBSS	31355
MD in the left inferior longitudinal fasciculus	IDP.1808	25529	Association fibers	WM tract MD	TBSS	31355
MD in the right inferior longitudinal fasciculus	IDP.1809	25530	Association fibers	WM tract MD	TBSS	31355
MD in the left superior thalamic radiation	IDP.1817	25538	Projection fibers	WM tract MD	TBSS	31355
MD in the right superior thalamic radiation	IDP.1818	25539	Projection fibers	WM tract MD	TBSS	31355
ICVF in the middle cerebellar peduncle	IDP.1902	25344	Brainstem tracts	WM tract ICVF	TBSS	31355
ICVF in the pontine crossing tract	IDP.1903	25345	Projection fibers	WM tract ICVF	TBSS	31355
ICVF in the genu of corpus callosum	IDP.1904	25346	Commissural fibers	WM tract ICVF	TBSS	31355
ICVF in the body of corpus callosum	IDP.1905	25347	Commissural fibers	WM tract ICVF	TBSS	31355
ICVF in the fornix	IDP.1906	25348	Commissural fibers	WM tract ICVF	TBSS	31355
ICVF in the fornix	IDP.1907	25349	Association fibers	WM tract ICVF	TBSS	31355
ICVF in the right corticospinal tract	IDP.1908	25350	Brainstem tracts	WM tract ICVF	TBSS	31355
ICVF in the left corticospinal tract	IDP.1909	25351	Brainstem tracts	WM tract ICVF	TBSS	31355
ICVF in the right medial lemniscus	IDP.1910	25352	Brainstem tracts	WM tract ICVF	TBSS	31355
ICVF in the left medial lemniscus	IDP.1911	25353	Brainstem tracts	WM tract ICVF	TBSS	31355
ICVF in the right inferior cerebellar peduncle	IDP.1912	25354	Brainstem tracts	WM tract ICVF	TBSS	31355
ICVF in the left inferior cerebellar peduncle	IDP.1913	25355	Brainstem tracts	WM tract ICVF	TBSS	31355
ICVF in the right superior cerebellar peduncle	IDP.1914	25356	Brainstem tracts	WM tract ICVF	TBSS	31355
ICVF in the left superior cerebellar peduncle	IDP.1915	25357	Brainstem tracts	WM tract ICVF	TBSS	31355
ICVF in the right cerebral peduncle	IDP.1916	25358	Brainstem tracts	WM tract ICVF	TBSS	31355
ICVF in the left cerebral peduncle	IDP.1917	25359	Brainstem tracts	WM tract ICVF	TBSS	31355
ICVF in the anterior limb of the right internal capsule	IDP.1918	25360	Projection fibers	WM tract ICVF	TBSS	31355
ICVF in the anterior limb of the left internal capsule	IDP.1919	25361	Projection fibers	WM tract ICVF	TBSS	31355
ICVF in the posterior limb of the right internal capsule	IDP.1920	25362	Projection fibers	WM tract ICVF	TBSS	31355
ICVF in the posterior limb of the left internal capsule	IDP.1921	25363	Projection fibers	WM tract ICVF	TBSS	31355
ICVF in the retrolenticular part of the right internal capsule	IDP.1922	25364	Projection fibers	WM tract ICVF	TBSS	31355
ICVF in the retrolenticular part of the left internal capsule	IDP.1923	25365	Projection fibers	WM tract ICVF	TBSS	31355
ICVF in the right anterior corona radiata	IDP.1924	25366	Projection fibers	WM tract ICVF	TBSS	31355
ICVF in the left anterior corona radiata	IDP.1925	25367	Projection fibers	WM tract ICVF	TBSS	31355
ICVF in the right superior corona radiata	IDP.1926	25368	Projection fibers	WM tract ICVF	TBSS	31355
ICVF in the left superior corona radiata	IDP.1927	25369	Projection fibers	WM tract ICVF	TBSS	31355
ICVF in the right posterior corona radiata	IDP.1928	25370	Projection fibers	WM tract ICVF	TBSS	31355
ICVF in the left posterior corona radiata	IDP.1929	25371	Projection fibers	WM tract ICVF	TBSS	31355
ICVF in the right posterior thalamic radiation	IDP.1930	25372	Projection fibers	WM tract ICVF	TBSS	31355
ICVF in the left posterior thalamic radiation	IDP.1931	25373	Projection fibers	WM tract ICVF	TBSS	31355
ICVF in the right sagittal stratum	IDP.1932	25374	Association fibers	WM tract ICVF	TBSS	31355
ICVF in the left sagittal stratum	IDP.1933	25375	Association fibers	WM tract ICVF	TBSS	31355
ICVF in the right external capsule	IDP.1934	25376	Association fibers	WM tract ICVF	TBSS	31355
ICVF in the left external capsule	IDP.1935	25377	Association fibers	WM tract ICVF	TBSS	31355
ICVF in the right cingulum cingulate gyrus part	IDP.1936	25378	Limbic system fibers	WM tract ICVF	TBSS	31355
ICVF in the left cingulum cingulate gyrus part	IDP.1937	25379	Limbic system fibers	WM tract ICVF	TBSS	31355
ICVF in the right cingulum hippocampus	IDP.1938	25380	Limbic system fibers	WM tract ICVF	TBSS	31355
ICVF in the left cingulum hippocampus	IDP.1939	25381	Limbic system fibers	WM tract ICVF	TBSS	31355
ICVF in the right fornix and stria terminalis	IDP.1940	25382	Association fibers	WM tract ICVF	TBSS	31355
ICVF in the left fornix and stria terminalis	IDP.1941	25383	Association fibers	WM tract ICVF	TBSS	31355
ICVF in the right superior longitudinal fasciculus	IDP.1942	25384	Association fibers	WM tract ICVF	TBSS	31355
ICVF in the left superior longitudinal fasciculus	IDP.1943	25385	Association fibers	WM tract ICVF	TBSS	31355
ICVF in the right superior fronto-occipital fasciculus	IDP.1944	25386	Association fibers	WM tract ICVF	TBSS	31355
ICVF in the left superior fronto-occipital fasciculus	IDP.1945	25387	Association fibers	WM tract ICVF	TBSS	31355
ICVF in the right uncinate fasciculus	IDP.1946	25388	Association fibers	WM tract ICVF	TBSS	31355
ICVF in the left uncinate fasciculus	IDP.1947	25389	Association fibers	WM tract ICVF	TBSS	31355
ICVF in the right tapetum	IDP.1948	25390	Commissural fibers	WM tract ICVF	TBSS	31355
ICVF in the left tapetum	IDP.1949	25391	Commissural fibers	WM tract ICVF	TBSS	31355
ICVF in the left acoustic radiation	IDP.1950	25650	Projection fibers	WM tract ICVF	Probabilistic tractography	31354
ICVF in the right acoustic radiation	IDP.1951	25651	Projection fibers	WM tract ICVF	Probabilistic tractography	31354
ICVF in the left anterior thalamic radiation	IDP.1952	25652	Projection fibers	WM tract ICVF	Probabilistic tractography	31354
ICVF in the right anterior thalamic radiation	IDP.1953	25653	Projection fibers	WM tract ICVF	Probabilistic tractography	31354
ICVF in the forceps major	IDP.1960	25660	Commissural fibers	WM tract ICVF	Probabilistic tractography	31354
ICVF in the forceps minor	IDP.1961	25661	Commissural fibers	WM tract ICVF	Probabilistic tractography	31354
ICVF in the left inferior fronto-occipital fasciculus	IDP.1962	25662	Association fibers	WM tract ICVF	Probabilistic tractography	31354
ICVF in the right inferior fronto-occipital fasciculus	IDP.1963	25663	Association fibers	WM tract ICVF	Probabilistic tractography	31354
ICVF in the left inferior longitudinal fasciculus	IDP.1964	25664	Association fibers	WM tract ICVF	Probabilistic tractography	31354
ICVF in the right inferior longitudinal fasciculus	IDP.1965	25665	Association fibers	WM tract ICVF	Probabilistic tractography	31354
ICVF in the left superior thalamic radiation	IDP.1973	25673	Projection fibers	WM tract ICVF	Probabilistic tractography	31354
ICVF in the right superior thalamic radiation	IDP.1974	25674	Projection fibers	WM tract ICVF	Probabilistic tractography	31354
OD in the middle cerebellar peduncle	IDP.1977	25392	Brainstem tracts	WM tract OD	TBSS	31355
OD in the pontine crossing tract	IDP.1978	25393	Projection fibers	WM tract OD	TBSS	31355
OD in the genu of corpus callosum	IDP.1979	25394	Commissural fibers	WM tract OD	TBSS	31355
OD in the body of corpus callosum	IDP.1980	25395	Commissural fibers	WM tract OD	TBSS	31355
OD in the fornix	IDP.1981	25396	Commissural fibers	WM tract OD	TBSS	31355
OD in the fornix	IDP.1982	25397	Association fibers	WM tract OD	TBSS	31355
OD in the right corticospinal tract	IDP.1983	25398	Brainstem tracts	WM tract OD	TBSS	31355
OD in the left corticospinal tract	IDP.1984	25399	Brainstem tracts	WM tract OD	TBSS	31355
OD in the right medial lemniscus	IDP.1985	25400	Brainstem tracts	WM tract OD	TBSS	31355
OD in the left medial lemniscus	IDP.1986	25401	Brainstem tracts	WM tract OD	TBSS	31355
OD in the right inferior cerebellar peduncle	IDP.1987	25402	Brainstem tracts	WM tract OD	TBSS	31355
OD in the left inferior cerebellar peduncle	IDP.1988	25403	Brainstem tracts	WM tract OD	TBSS	31355
OD in the right superior cerebellar peduncle	IDP.1989	25404	Brainstem tracts	WM tract OD	TBSS	31355
OD in the left superior cerebellar peduncle	IDP.1990	25405	Brainstem tracts	WM tract OD	TBSS	31355
OD in the right cerebral peduncle	IDP.1991	25406	Brainstem tracts	WM tract OD	TBSS	31355
OD in the left cerebral peduncle	IDP.1992	25407	Brainstem tracts	WM tract OD	TBSS	31355
OD in the anterior limb of the right internal capsule	IDP.1993	25408	Projection fibers	WM tract OD	TBSS	31355
OD in the anterior limb of the left internal capsule	IDP.1994	25409	Projection fibers	WM tract OD	TBSS	31355
OD in the posterior limb of the right internal capsule	IDP.1995	25410	Projection fibers	WM tract OD	TBSS	31355
OD in the posterior limb of the left internal capsule	IDP.1996	25411	Projection fibers	WM tract OD	TBSS	31355
OD in the retrolenticular part of the right internal capsule	IDP.1997	25412	Projection fibers	WM tract OD	TBSS	31355
OD in the retrolenticular part of the left internal capsule	IDP.1998	25413	Projection fibers	WM tract OD	TBSS	31355
OD in the right anterior corona radiata	IDP.1999	25414	Projection fibers	WM tract OD	TBSS	31355
OD in the left anterior corona radiata	IDP.2000	25415	Projection fibers	WM tract OD	TBSS	31355
OD in the right superior corona radiata	IDP.2001	25416	Projection fibers	WM tract OD	TBSS	31355
OD in the left superior corona radiata	IDP.2002	25417	Projection fibers	WM tract OD	TBSS	31355
OD in the right posterior corona radiata	IDP.2003	25418	Projection fibers	WM tract OD	TBSS	31355
OD in the left posterior corona radiata	IDP.2004	25419	Projection fibers	WM tract OD	TBSS	31355
OD in the right posterior thalamic radiation	IDP.2005	25420	Projection fibers	WM tract OD	TBSS	31355
OD in the left posterior thalamic radiation	IDP.2006	25421	Projection fibers	WM tract OD	TBSS	31355
OD in the right sagittal stratum	IDP.2007	25422	Association fibers	WM tract OD	TBSS	31355
OD in the left sagittal stratum	IDP.2008	25423	Association fibers	WM tract OD	TBSS	31355
OD in the right external capsule	IDP.2009	25424	Association fibers	WM tract OD	TBSS	31355
OD in the left external capsule	IDP.2010	25425	Association fibers	WM tract OD	TBSS	31355
OD in the right cingulum cingulate gyrus part	IDP.2011	25426	Limbic system fibers	WM tract OD	TBSS	31355
OD in the left cingulum cingulate gyrus part	IDP.2012	25427	Limbic system fibers	WM tract OD	TBSS	31355
OD in the right cingulum hippocampus	IDP.2013	25428	Limbic system fibers	WM tract OD	TBSS	31355
OD in the left cingulum hippocampus	IDP.2014	25429	Limbic system fibers	WM tract OD	TBSS	31355
OD in the right fornix and stria terminalis	IDP.2015	25430	Association fibers	WM tract OD	TBSS	31355
OD in the left fornix and stria terminalis	IDP.2016	25431	Association fibers	WM tract OD	TBSS	31355
OD in the right superior longitudinal fasciculus	IDP.2017	25432	Association fibers	WM tract OD	TBSS	31355
OD in the left superior longitudinal fasciculus	IDP.2018	25433	Association fibers	WM tract OD	TBSS	31355
OD in the right superior fronto-occipital fasciculus	IDP.2019	25434	Association fibers	WM tract OD	TBSS	31355
OD in the left superior fronto-occipital fasciculus	IDP.2020	25435	Association fibers	WM tract OD	TBSS	31355
OD in the right uncinate fasciculus	IDP.2021	25436	Association fibers	WM tract OD	TBSS	31355
OD in the left uncinate fasciculus	IDP.2022	25437	Association fibers	WM tract OD	TBSS	31355
OD in the right tapetum	IDP.2023	25438	Commissural fibers	WM tract OD	TBSS	31355
OD in the left tapetum	IDP.2024	25439	Commissural fibers	WM tract OD	TBSS	31355
OD in the left acoustic radiation	IDP.2025	25677	Projection fibers	WM tract OD	Probabilistic tractography	31354
OD in the right acoustic radiation	IDP.2026	25678	Projection fibers	WM tract OD	Probabilistic tractography	31354
OD in the left anterior thalamic radiation	IDP.2027	25679	Projection fibers	WM tract OD	Probabilistic tractography	31354
OD in the right anterior thalamic radiation	IDP.2028	25680	Projection fibers	WM tract OD	Probabilistic tractography	31354
OD in the forceps major	IDP.2035	25687	Commissural fibers	WM tract OD	Probabilistic tractography	31354
OD in the forceps minor	IDP.2036	25688	Commissural fibers	WM tract OD	Probabilistic tractography	31354
OD in the left inferior fronto-occipital fasciculus	IDP.2037	25689	Association fibers	WM tract OD	Probabilistic tractography	31354
OD in the right inferior fronto-occipital fasciculus	IDP.2038	25690	Association fibers	WM tract OD	Probabilistic tractography	31354
OD in the left inferior longitudinal fasciculus	IDP.2039	25691	Association fibers	WM tract OD	Probabilistic tractography	31354
OD in the right inferior longitudinal fasciculus	IDP.2040	25692	Association fibers	WM tract OD	Probabilistic tractography	31354
OD in the left superior thalamic radiation	IDP.2048	25700	Projection fibers	WM tract OD	Probabilistic tractography	31354
OD in the right superior thalamic radiation	IDP.2049	25701	Projection fibers	WM tract OD	Probabilistic tractography	31354
ISOVF in the middle cerebellar peduncle	IDP.2052	25440	Brainstem tracts	WM tract ISOVF	TBSS	31355
ISOVF in the pontine crossing tract	IDP.2053	25441	Projection fibers	WM tract ISOVF	TBSS	31355
ISOVF in the genu of corpus callosum	IDP.2054	25442	Commissural fibers	WM tract ISOVF	TBSS	31355
ISOVF in the body of corpus callosum	IDP.2055	25443	Commissural fibers	WM tract ISOVF	TBSS	31355
ISOVF in the fornix	IDP.2056	25444	Commissural fibers	WM tract ISOVF	TBSS	31355
ISOVF in the fornix	IDP.2057	25445	Association fibers	WM tract ISOVF	TBSS	31355
ISOVF in the right corticospinal tract	IDP.2058	25446	Brainstem tracts	WM tract ISOVF	TBSS	31355
ISOVF in the left corticospinal tract	IDP.2059	25447	Brainstem tracts	WM tract ISOVF	TBSS	31355
ISOVF in the right medial lemniscus	IDP.2060	25448	Brainstem tracts	WM tract ISOVF	TBSS	31355
ISOVF in the left medial lemniscus	IDP.2061	25449	Brainstem tracts	WM tract ISOVF	TBSS	31355
ISOVF in the right inferior cerebellar peduncle	IDP.2062	25450	Brainstem tracts	WM tract ISOVF	TBSS	31355
ISOVF in the left inferior cerebellar peduncle	IDP.2063	25451	Brainstem tracts	WM tract ISOVF	TBSS	31355
ISOVF in the right superior cerebellar peduncle	IDP.2064	25452	Brainstem tracts	WM tract ISOVF	TBSS	31355
ISOVF in the left superior cerebellar peduncle	IDP.2065	25453	Brainstem tracts	WM tract ISOVF	TBSS	31355
ISOVF in the right cerebral peduncle	IDP.2066	25454	Brainstem tracts	WM tract ISOVF	TBSS	31355
ISOVF in the left cerebral peduncle	IDP.2067	25455	Brainstem tracts	WM tract ISOVF	TBSS	31355
ISOVF in the anterior limb of the right internal capsule	IDP.2068	25456	Projection fibers	WM tract ISOVF	TBSS	31355
ISOVF in the anterior limb of the left internal capsule	IDP.2069	25457	Projection fibers	WM tract ISOVF	TBSS	31355
ISOVF in the posterior limb of the right internal capsule	IDP.2070	25458	Projection fibers	WM tract ISOVF	TBSS	31355
ISOVF in the posterior limb of the left internal capsule	IDP.2071	25459	Projection fibers	WM tract ISOVF	TBSS	31355
ISOVF in the retrolenticular part of the right internal capsule	IDP.2072	25460	Projection fibers	WM tract ISOVF	TBSS	31355
ISOVF in the retrolenticular part of the left internal capsule	IDP.2073	25461	Projection fibers	WM tract ISOVF	TBSS	31355
ISOVF in the right anterior corona radiata	IDP.2074	25462	Projection fibers	WM tract ISOVF	TBSS	31355
ISOVF in the left anterior corona radiata	IDP.2075	25463	Projection fibers	WM tract ISOVF	TBSS	31355
ISOVF in the right superior corona radiata	IDP.2076	25464	Projection fibers	WM tract ISOVF	TBSS	31355
ISOVF in the left superior corona radiata	IDP.2077	25465	Projection fibers	WM tract ISOVF	TBSS	31355
ISOVF in the right posterior corona radiata	IDP.2078	25466	Projection fibers	WM tract ISOVF	TBSS	31355
ISOVF in the left posterior corona radiata	IDP.2079	25467	Projection fibers	WM tract ISOVF	TBSS	31355
ISOVF in the right posterior thalamic radiation	IDP.2080	25468	Projection fibers	WM tract ISOVF	TBSS	31355
ISOVF in the left posterior thalamic radiation	IDP.2081	25469	Projection fibers	WM tract ISOVF	TBSS	31355
ISOVF in the right sagittal stratum	IDP.2082	25470	Association fibers	WM tract ISOVF	TBSS	31355
ISOVF in the left sagittal stratum	IDP.2083	25471	Association fibers	WM tract ISOVF	TBSS	31355
ISOVF in the right external capsule	IDP.2084	25472	Association fibers	WM tract ISOVF	TBSS	31355
ISOVF in the left external capsule	IDP.2085	25473	Association fibers	WM tract ISOVF	TBSS	31355
ISOVF in the right cingulum cingulate gyrus part	IDP.2086	25474	Limbic system fibers	WM tract ISOVF	TBSS	31355
ISOVF in the left cingulum cingulate gyrus part	IDP.2087	25475	Limbic system fibers	WM tract ISOVF	TBSS	31355
ISOVF in the right cingulum hippocampus	IDP.2088	25476	Limbic system fibers	WM tract ISOVF	TBSS	31355
ISOVF in the left cingulum hippocampus	IDP.2089	25477	Limbic system fibers	WM tract ISOVF	TBSS	31355
ISOVF in the right fornix and stria terminalis	IDP.2090	25478	Association fibers	WM tract ISOVF	TBSS	31355
ISOVF in the left fornix and stria terminalis	IDP.2091	25479	Association fibers	WM tract ISOVF	TBSS	31355
ISOVF in the right superior longitudinal fasciculus	IDP.2092	25480	Association fibers	WM tract ISOVF	TBSS	31355
ISOVF in the left superior longitudinal fasciculus	IDP.2093	25481	Association fibers	WM tract ISOVF	TBSS	31355
ISOVF in the right superior fronto-occipital fasciculus	IDP.2094	25482	Association fibers	WM tract ISOVF	TBSS	31355
ISOVF in the left superior fronto-occipital fasciculus	IDP.2095	25483	Association fibers	WM tract ISOVF	TBSS	31355
ISOVF in the right uncinate fasciculus	IDP.2096	25484	Association fibers	WM tract ISOVF	TBSS	31355
ISOVF in the left uncinate fasciculus	IDP.2097	25485	Association fibers	WM tract ISOVF	TBSS	31355
ISOVF in the right tapetum	IDP.2098	25486	Commissural fibers	WM tract ISOVF	TBSS	31355
ISOVF in the left tapetum	IDP.2099	25487	Commissural fibers	WM tract ISOVF	TBSS	31355
ISOVF in the left acoustic radiation	IDP.2100	25704	Projection fibers	WM tract ISOVF	Probabilistic tractography	31354
ISOVF in the right acoustic radiation	IDP.2101	25705	Projection fibers	WM tract ISOVF	Probabilistic tractography	31354
ISOVF in the left anterior thalamic radiation	IDP.2102	25706	Projection fibers	WM tract ISOVF	Probabilistic tractography	31354
ISOVF in the right anterior thalamic radiation	IDP.2103	25707	Projection fibers	WM tract ISOVF	Probabilistic tractography	31354
ISOVF in the forceps major	IDP.2110	25714	Commissural fibers	WM tract ISOVF	Probabilistic tractography	31354
ISOVF in the forceps minor	IDP.2111	25715	Commissural fibers	WM tract ISOVF	Probabilistic tractography	31354
ISOVF in the left inferior fronto-occipital fasciculus	IDP.2112	25716	Association fibers	WM tract ISOVF	Probabilistic tractography	31354
ISOVF in the right inferior fronto-occipital fasciculus	IDP.2113	25717	Association fibers	WM tract ISOVF	Probabilistic tractography	31354
ISOVF in the left inferior longitudinal fasciculus	IDP.2114	25718	Association fibers	WM tract ISOVF	Probabilistic tractography	31354
ISOVF in the right inferior longitudinal fasciculus	IDP.2115	25719	Association fibers	WM tract ISOVF	Probabilistic tractography	31354
ISOVF in the left superior thalamic radiation	IDP.2123	25727	Projection fibers	WM tract ISOVF	Probabilistic tractography	31354
ISOVF in the right superior thalamic radiation	IDP.2124	25728	Projection fibers	WM tract ISOVF	Probabilistic tractography	31354

## Sheet: S2_Genetic correlation
The results of genetic correlation between WM IDPs and migraine
1Smith, S. M. et al. An expanded set of genome-wide association studies of brain imaging phenotypes in UK Biobank. Nat Neurosci 24, 737-745, doi:10.1038/s41593-021-00826-4 (2021).
Note: genetic correlation analysis was performed on each ‘IDP- migraine’ pair using LD-score regression. The statistical threshod was set as two-tailed p < 0.05.
IDP name	IDP ID1	R value	SE	Z score	P value
FA in the fornix	IDP.1456	0.073	0.0364	2.0075	0.0447
FA in the right external capsule	IDP.1484	0.1134	0.0383	2.9617	0.0031
FA in the left external capsule	IDP.1485	0.0929	0.0391	2.3779	0.0174
FA in the forceps major	IDP.1510	0.1429	0.0416	3.4349	0.0006
MO in the middle cerebellar peduncle	IDP.1527	-0.0886	0.0387	-2.291	0.022
MO in the right uncinate fasciculus	IDP.1571	-0.1246	0.0474	-2.6288	0.0086
MO in the forceps minor	IDP.1586	-0.1265	0.0431	-2.9335	0.0034
MO in the left inferior fronto-occipital fasciculus	IDP.1587	-0.1134	0.0485	-2.339	0.0193
MO in the left superior thalamic radiation	IDP.1598	-0.091	0.0402	-2.2619	0.0237
MD in the left cerebral peduncle	IDP.1617	-0.1041	0.0527	-1.9765	0.0481
MD in the anterior limb of the right internal capsule	IDP.1618	-0.0868	0.0436	-1.9903	0.0466
MD in the retrolenticular part of the left internal capsule	IDP.1623	-0.0915	0.0434	-2.1064	0.0352
MD in the right anterior corona radiata	IDP.1624	-0.0782	0.0361	-2.1657	0.0303
MD in the left anterior corona radiata	IDP.1625	-0.083	0.0376	-2.2048	0.0275
MD in the right superior corona radiata	IDP.1626	-0.0867	0.0403	-2.1507	0.0315
MD in the right sagittal stratum	IDP.1632	-0.0872	0.0391	-2.2328	0.0256
MD in the left sagittal stratum	IDP.1633	-0.099	0.0415	-2.3838	0.0171
MD in the right external capsule	IDP.1634	-0.1318	0.0422	-3.1236	0.0018
MD in the left external capsule	IDP.1635	-0.12	0.0448	-2.6793	0.0074
MD in the left cingulum hippocampus	IDP.1639	-0.0964	0.0422	-2.2863	0.0222
MD in the left superior longitudinal fasciculus	IDP.1643	-0.076	0.0373	-2.0351	0.0418
MD in the right uncinate fasciculus	IDP.1646	-0.1008	0.0495	-2.0347	0.0419
MD in the left uncinate fasciculus	IDP.1647	-0.1334	0.0484	-2.7587	0.0058
MD in the left anterior thalamic radiation	IDP.1796	-0.0978	0.0455	-2.1476	0.0317
MD in the right anterior thalamic radiation	IDP.1797	-0.0968	0.0425	-2.2763	0.0228
MD in the forceps major	IDP.1804	-0.1185	0.0455	-2.6059	0.0092
MD in the forceps minor	IDP.1805	-0.0778	0.0381	-2.0411	0.0412
MD in the left inferior fronto-occipital fasciculus	IDP.1806	-0.1098	0.0387	-2.8406	0.0045
MD in the right inferior fronto-occipital fasciculus	IDP.1807	-0.1151	0.0382	-3.0096	0.0026
MD in the left inferior longitudinal fasciculus	IDP.1808	-0.0856	0.0397	-2.1565	0.031
MD in the right inferior longitudinal fasciculus	IDP.1809	-0.0752	0.038	-1.9765	0.0481
MD in the left superior thalamic radiation	IDP.1817	-0.1127	0.0408	-2.766	0.0057
MD in the right superior thalamic radiation	IDP.1818	-0.1021	0.0408	-2.4999	0.0124
ICVF in the middle cerebellar peduncle	IDP.1902	0.0774	0.0364	2.1277	0.0334
ICVF in the fornix	IDP.1906	0.0725	0.0303	2.3946	0.0166
ICVF in the right corticospinal tract	IDP.1908	-0.0976	0.0474	-2.0567	0.0397
ICVF in the right inferior cerebellar peduncle	IDP.1912	0.0842	0.0394	2.1356	0.0327
ICVF in the retrolenticular part of the left internal capsule	IDP.1923	0.0818	0.0376	2.1746	0.0297
ICVF in the right anterior corona radiata	IDP.1924	0.0741	0.0356	2.0841	0.0371
ICVF in the left anterior corona radiata	IDP.1925	0.0747	0.0366	2.0426	0.0411
ICVF in the right superior corona radiata	IDP.1926	0.0774	0.0369	2.1001	0.0357
ICVF in the left superior corona radiata	IDP.1927	0.0792	0.0377	2.1005	0.0357
ICVF in the right posterior thalamic radiation	IDP.1930	0.0803	0.0387	2.0726	0.0382
ICVF in the right sagittal stratum	IDP.1932	0.0874	0.0364	2.4004	0.0164
ICVF in the left sagittal stratum	IDP.1933	0.0801	0.0366	2.1898	0.0285
ICVF in the right external capsule	IDP.1934	0.0937	0.038	2.4626	0.0138
ICVF in the left external capsule	IDP.1935	0.0928	0.0382	2.4265	0.0152
ICVF in the right cingulum hippocampus	IDP.1938	0.0886	0.0375	2.3623	0.0182
ICVF in the left cingulum hippocampus	IDP.1939	0.0935	0.0386	2.4263	0.0153
ICVF in the left superior longitudinal fasciculus	IDP.1943	0.0782	0.0337	2.3237	0.0201
ICVF in the left uncinate fasciculus	IDP.1947	0.0931	0.0405	2.3016	0.0214
ICVF in the left acoustic radiation	IDP.1950	0.1108	0.0379	2.9235	0.0035
ICVF in the right acoustic radiation	IDP.1951	0.0819	0.0363	2.2577	0.024
ICVF in the left anterior thalamic radiation	IDP.1952	0.0865	0.0379	2.281	0.0225
ICVF in the right anterior thalamic radiation	IDP.1953	0.083	0.0373	2.2273	0.0259
ICVF in the forceps major	IDP.1960	0.1231	0.0364	3.3798	0.0007
ICVF in the forceps minor	IDP.1961	0.0666	0.0339	1.9645	0.0495
ICVF in the left inferior fronto-occipital fasciculus	IDP.1962	0.0953	0.036	2.6491	0.0081
ICVF in the right inferior fronto-occipital fasciculus	IDP.1963	0.1008	0.0353	2.852	0.0043
ICVF in the left inferior longitudinal fasciculus	IDP.1964	0.0865	0.0365	2.3675	0.0179
ICVF in the right inferior longitudinal fasciculus	IDP.1965	0.0851	0.0355	2.3968	0.0165
ICVF in the left superior thalamic radiation	IDP.1973	0.0962	0.0365	2.6344	0.0084
ICVF in the right superior thalamic radiation	IDP.1974	0.0769	0.0351	2.1923	0.0284
OD in the genu of corpus callosum	IDP.1979	0.0922	0.0407	2.2658	0.0235
OD in the left superior cerebellar peduncle	IDP.1990	-0.09	0.0431	-2.0889	0.0367
OD in the left cerebral peduncle	IDP.1992	0.0981	0.0394	2.4886	0.0128
OD in the right anterior corona radiata	IDP.1999	0.1159	0.046	2.5166	0.0118
OD in the left anterior corona radiata	IDP.2000	0.1092	0.0427	2.5559	0.0106
OD in the right posterior thalamic radiation	IDP.2005	0.12	0.0442	2.7167	0.0066
OD in the left posterior thalamic radiation	IDP.2006	0.103	0.0408	2.5254	0.0116
OD in the right anterior thalamic radiation	IDP.2028	0.1211	0.041	2.9528	0.0031
OD in the forceps minor	IDP.2036	0.1378	0.0383	3.5987	0.001
OD in the left inferior fronto-occipital fasciculus	IDP.2037	0.1117	0.0473	2.3601	0.0183
OD in the right inferior fronto-occipital fasciculus	IDP.2038	0.1103	0.0462	2.3843	0.0171
OD in the left superior thalamic radiation	IDP.2048	0.082	0.04	2.048	0.0406
ISOVF in the left acoustic radiation	IDP.2100	0.1644	0.0524	3.1403	0.0017

## Sheet: S3_Members of the IHGC
The members of the International Headache Genetics Consortium (IHGC)
FirstName	MiddleName	LastName	Email	Department	Division	Institute	City	State	Country
Verneri		Anttila	verneri.anttila@gmail.com	Analytical and Translational Genetics Unit	Department of Medicine	Massachusetts General Hospital and Harvard Medical School	Boston	Massachusetts	USA
Verneri		Anttila		Program in Medical and Population Genetics		Broad Institute of MIT and Harvard	Cambridge	Massachusetts	USA
Verneri		Anttila		Stanley Center for Psychiatric Research		Broad Institute of MIT and Harvard	Cambridge	Massachusetts	USA
Ville		Artto	ville.artto@hus.fi	Department of Neurology		Helsinki University Central Hospital	Helsinki		Finland
Andrea	C	Belin	Andrea.Carmine.Belin@ki.se	Department of Neuroscience		Karolinska Institutet	Stockholm		Sweden
Anna		Bjornsdottir	abjorns@gmail.com	Neurology private practice		Laeknasetrid	Reykjavik		Iceland
Gyda		Bjornsdottir	gyda.bjornsdottir@decode.is			deCODE genetics/Amgen Inc.	Reykjavik		Iceland
Dorret	I	Boomsma	DI.Boomsma@psy.vu.nl	Netherlands Twin Register	Department of Biological Psychology	Vrije Universiteit	Amsterdam		the Netherlands
Sigrid		Børte	sigrid.borte@gmail.com	K.G. Jebsen Center for Genetic Epidemiology	Department of Public Health and Nursing, Faculty of Medicine and Health Sciences	Norwegian University of Science and Technology	Trondheim		Norway
Sigrid		Børte		Institute of Clinical Medicine	Faculty of Medicine	University of Oslo	Oslo		Norway
Sigrid		Børte		Research and Communication Unit for Musculoskeletal Health	Department of Research, Innovation and Education, Division of Clinical Neuroscience	Oslo University Hospital	Oslo		Norway
Mona	A	Chalmer	mona.ameri.chalmer@regionh.dk	Danish Headache Center	Department of Neurology	Copenhagen University Hospital	Copenhagen		Denmark
Daniel	I	Chasman	dchasman@research.bwh.harvard.edu	Department of Medicine	Division of Preventive Medicine	Brigham and Women's Hospital	Boston	Massachusetts	USA
Daniel	I	Chasman				Harvard Medical School	Boston	Massachusetts	USA
Bru		Cormand	bcormand@gmail.com	Department of Genetics	Spain Centre for Biomedical Network Research on Rare Diseases	University of Barcelona	Barcelona		Spain
Ester		Cuenca-Leon	estercuenca@gmail.com	Pediatric Neurology Research Group		Vall d'Hebron Research Institute	Barcelona		Spain
George		Davey-Smith	KZ.Davey-Smith@bristol.ac.uk	University of Bristol/Medical Research Council Integrative Epidemiology Unit		University of Bristol	Bristol		UK
Irene		de Boer	I.de_Boer.Neur@lumc.nl	Department of Neurology		Leiden University Medical Centre	Leiden		the Netherlands
Martin		Dichgans	Martin.Dichgans@med.uni-muenchen.de	Institute for Stroke and Dementia Research	University Hospital	LMU Munich	Munich		Germany
Martin		Dichgans				Munich Cluster for Systems Neurology	Munich		Germany
Tonu		Esko	tonu.esko@gmail.com	Estonian Biobank Registry	the Estonian Genome Center	University of Tartu	Tartu		Estonia
Tobias		Freilinger	tobias.kurth@charite.de	Department of Neurology		Klinikum Passau	Passau		Germany
Tobias		Freilinger		Department of Neurology and Epileptology	Hertie Institute for Clinical Brain Research	University of Tuebingen	Tuebingen		Germany
Padhraig		Gormley	padgorm@gmail.com			GSK Inc.	Cambridge	Massachusetts	USA
Lyn	R	Griffiths	lyn.griffiths@qut.edu.au		Centre for Genomics and Personalised Health	Queensland University of Technology	Brisbane	Queensland	Australia
Eija		Hämäläinen	eija.i.hamalainen@helsinki.fi	Institute for Molecular Medicine Finland	Helsinki Institute of Life Science	University of Helsinki	Helsinki		Finland
Thomas	F	Hansen	thomas.hansen@regionh.dk	Danish Headache Center	Department of Neurology	Copenhagen University Hospital	Copenhagen		Denmark
Thomas	F	Hansen			Novo Nordic Foundation Center for Protein Research	Copenhagen University	Copenhagen		Denmark
Aster	VE	Harder	A.V.E.Harder@lumc.nl	Department of Neurology		Leiden University Medical Centre	Leiden		the Netherlands
Aster	VE	Harder		Department of Human Genetics		Leiden University Medical Centre	Leiden		the Netherlands
Heidi		Hautakangas	heidi.hautakangas@helsinki.fi	Institute for Molecular Medicine Finland	Helsinki Institute of Life Science	University of Helsinki	Helsinki		Finland
Marjo		Hiekkala	marjo.hiekkala@helsinki.fi			Folkhälsan Research Center	Helsinki		Finland
Maria	G	Hrafnsdottir	mariahra@landspitali.is			Landspitali University Hospital	Reykjavik		Iceland
M. Arfan		Ikram	m.a.ikram@erasmusmc.nl	Department of Epidemiology		Erasmus University Medical Center	Rotterdam		the Netherlands
Marjo-Riitta		Järvelin	m.jarvelin@imperial.ac.uk	Department of Epidemiology and Biostatistics	MRC-PHE Centre for Environment and Health, School of Public Health	Imperial College London	London		UK
Marjo-Riitta		Järvelin		Center for Life Course Health Research	Faculty of Medicine	University of Oulu	Oulu		Finland
Marjo-Riitta		Järvelin			Unit of Primary Health Care	Oulu University Hospital, OYS	Oulu		Finland
Marjo-Riitta		Järvelin		Department of Life Sciences	College of Health and Life Sciences	Brunel University London	London		UK
Risto		Kajanne	risto.kajanne@helsinki.fi	Institute for Molecular Medicine Finland	Helsinki Institute of Life Science	University of Helsinki	Helsinki		Finland
Mikko		Kallela	mikko.kallela@pp.fimnet.fi	Department of Neurology		Helsinki University Central Hospital	Helsinki		Finland
Jaakko		Kaprio	jaakko.kaprio@helsinki.fi	Institute for Molecular Medicine Finland	Helsinki Institute of Life Science	University of Helsinki	Helsinki		Finland
Mari		Kaunisto	mari.kaunisto@helsinki.fi			Folkhälsan Research Center	Helsinki		Finland
Lisette	JA	Kogelman	lisette.kogelman@regionh.dk	Danish Headache Center	Department of Neurology	Copenhagen University Hospital	Copenhagen		Denmark
Espen	S	Kristoffersen	e.s.kristoffersen@medisin.uio.no	Research and Communication Unit for Musculoskeletal Health, Department of Research, Innovation and Education	Division of Clinical Neuroscience	Akershus University Hospital and University of Oslo	Oslo		Norway
Espen	S	Kristoffersen		Department of General Practice	Institute of Health and Society	University of Oslo	Oslo		Norway
Espen	S	Kristoffersen		Department of Neurology		Akershus University Hospital	Lørenskog		Norway
Christian		Kubisch	c.kubisch@uke.de		Institute of Human Genetics	University Medical Center Hamburg-Eppendorf	Hamburg		Germany
Mitja		Kurki	mitja.kurki@gmail.com	Psychiatric and Neurodevelopmental Genetics Unit	Department of Medicine	Massachusetts General Hospital	Boston	Massachusetts	USA
Tobias		Kurth	tobias.kurth@charite.de			Institute of Public Health	Charité – Universitätsmedizin		Berlin
Lenore		Launer	LaunerL@nia.nih.gov	Laboratory of Epidemiology and Population Sciences	Intramural Research Program	National Institute on Aging	Bethesda	Maryland	USA
Terho		Lehtimäki	terho.lehtimaki@tuni.fi	Department of Clinical Chemistry, Fimlab Laboratories, and Finnish Cardiovascular Research Center - Tampere	Faculty of Medicine and Health Technology	Tampere University	Tampere		Finland
Davor		Lessel	d.lessel@uke.de		Institute of Human Genetics	University Medical Center Hamburg-Eppendorf	Hamburg		Germany
Lannie		Ligthart	RSL.Ligthart@psy.vu.nl	Netherlands Twin Register	Department of Biological Psychology	Vrije Universiteit	Amsterdam		the Netherlands
Sigurdur	H	Magnusson	sigurdur.magnusson@decode.is			deCODE genetics/Amgen Inc.	Reykjavik		Iceland
Rainer		Malik	rainer.malik@med.uni-muenchen.de	Institute for Stroke and Dementia Research	University Hospital	LMU Munich	Munich		Germany
Bertram		Müller-Myhsok	bmm@mpipsykl.mpg.de			Max Planck Institute of Psychiatry	Munich		Germany
Carrie		Northover	cnorthover@23andme.com			23&Me Inc.	Mountain View	California	USA
Dale	R	Nyholt	d.nyholt@qut.edu.au	School of Biomedical Sciences, Faculty of Health	Centre for Genomics and Personalised Health, Centre for Data Science	Queensland University of Technology	Brisbane	Queensland	Australia
Jes		Olesen	jes.olesen@regionh.dk	Danish Headache Center	Department of Neurology	Copenhagen University Hospital	Copenhagen		Denmark
Aarno		Palotie	aarno.palotie@helsinki.fi	Institute for Molecular Medicine Finland	Helsinki Institute of Life Science	University of Helsinki	Helsinki		Finland
Aarno		Palotie				University of Helsinki	Helsinki		Finland
Priit		Palta	priit.palta@helsinki.fi	Institute for Molecular Medicine Finland	Helsinki Institute of Life Science	University of Helsinki	Helsinki		Finland
Linda	M	Pedersen	lindampedersen@hotmail.com	Department of Research, Innovation and Education	Division of Clinical Neuroscience	Oslo University Hospital	Oslo		Norway
Nancy		Pedersen	nancy.pedersen@ki.se	Department of Medical Epidemiology and Biostatistics		Karolinska Institutet	Stockholm		Sweden
Matti		Pirinen	matti.pirinen@helsinki.fi	Institute for Molecular Medicine Finland	Helsinki Institute of Life Science	University of Helsinki	Helsinki		Finland
Matti		Pirinen		Department of Mathematics and Statistics		University of Helsinki	Helsinki		Finland
Matti		Pirinen		Department of Public Health		University of Helsinki	Helsinki		Finland
Danielle		Posthuma	d.posthuma@vu.nl	Department of Complex Trait Genetics	Center for Neurogenomics and Cognitive Research	Neuroscience Campus Amsterdam, VU University	Amsterdam		The Netherlands
Patricia		Pozo-Rosich	ppozo@vhebron.net	Headache Unit	Neurology Department	Vall d'Hebron University Hospital	Barcelona		Spain
Alice		Pressman	pressmar@sutterhealth.org			Sutter Health	Sacramento	California	USA
Olli		Raitakari	olli.raitakari@utu.fi	Centre for Population Health Research	University of Turku	Turku University Hospital	Turku		Finland
Olli		Raitakari		Research Centre of Applied and Preventive Cardiovascular Medicine		University of Turku	Turku		Finland
Olli		Raitakari		Department of Clinical Physiology and Nuclear Medicine		Turku University Hospital	Turku		Finland
Caroline		Ran	Caroline.Ran@ki.se	Department of Neuroscience		Karolinska Institutet	Stockholm		Sweden
Gudrun	R	Sigurdardottir	gudrun@setrid.is	Neurology private practice		Laeknasetrid	Reykjavik		Iceland
Hreinn		Stefansson	hreinn.stefansson@decode.is			deCODE genetics/Amgen Inc.	Reykjavik		Iceland
Kari		Stefansson	kari.stefansson@decode.is			deCODE genetics/Amgen Inc.	Reykjavik		Iceland
Olafur	A	Sveinsson	olafur@setrid.is			Landspitali University Hospital	Reykjavik		Iceland
Gisela	M	Terwindt	G.M.Terwindt@lumc.nl	Department of Neurology		Leiden University Medical Centre	Leiden		the Netherlands
Thorgeir	E	Thorgeirsson	thorgeir.thorgeirsson@decode.is			deCODE genetics/Amgen Inc.	Reykjavik		Iceland
Arn	MJM	van den Maagdenberg	A.M.J.M.van_den_Maagdenberg@lumc.nl	Department of Neurology		Leiden University Medical Centre	Leiden		the Netherlands
Arn	MJM	van den Maagdenberg		Department of Human Genetics		Leiden University Medical Centre	Leiden		the Netherlands
Cornelia		van Duijn	c.vanduijn@erasmusmc.nl	Department of Epidemiology		Erasmus University Medical Centre	Rotterdam		the Netherlands
Maija		Wessman	maija.wessman@helsinki.fi			Folkhälsan Research Center	Helsinki		Finland
Maija		Wessman		Institute for Molecular Medicine Finland	Helsinki Institute of Life Science	University of Helsinki	Helsinki		Finland
Bendik	S	Winsvold	bendik.s.winsvold@gmail.com	Department of Research, Innovation and Education	Division of Clinical Neuroscience	Oslo University Hospital	Oslo		Norway
Bendik	S	Winsvold		K.G. Jebsen Center for Genetic Epidemiology	Department of Public Health and Nursing, Faculty of Medicine and Health Sciences	Norwegian University of Science and Technology	Trondheim		Norway
Bendik	S	Winsvold		Department of Neurology		Oslo University Hospital	Oslo		Norway
John-Anker		Zwart	j.a.zwart@medisin.uio.no	Department of Research, Innovation and Education	Division of Clinical Neuroscience	Oslo University Hospital	Oslo		Norway
John-Anker		Zwart		K.G. Jebsen Center for Genetic Epidemiology	Department of Public Health and Nursing, Faculty of Medicine and Health Sciences	Norwegian University of Science and Technology	Trondheim		Norway
John-Anker		Zwart		Institute of Clinical Medicine	Faculty of Medicine	University of Oslo	Oslo		Norway
